# Supplementary material for: Model sensitivity limits attribution of greenhouse gas emissions to polar bear demographic rates
Source: Sci Rep. 2025 Feb 10;15:4975. doi: 10.1038/s41598-025-89218-3 (PMC11811060; doi:10.1038/s41598-025-89218-3)
Supplement: Supplementary file 4 — Supplementary Material 4 [file 41598_2025_89218_MOESM4_ESM.zip]

Archive with 16 entries (15 files):
- SupplementalMaterialS3/
- SupplementalMaterialS3/analysis_code.R
- SupplementalMaterialS3/analysis_workspace.RData
- SupplementalMaterialS3/concentration_results.RDS
- SupplementalMaterialS3/cs_pbsg.RDS
- SupplementalMaterialS3/cs_rode.RDS
- SupplementalMaterialS3/neg.recruit.func.R
- SupplementalMaterialS3/pix_area.tif
- SupplementalMaterialS3/raster_xy.RDS
- SupplementalMaterialS3/readme.txt
- SupplementalMaterialS3/rec_failure.RDS
- SupplementalMaterialS3/ref_extent.RDS
- SupplementalMaterialS3/sbs_pbsg.RDS
- SupplementalMaterialS3/sbs_rode.RDS
- SupplementalMaterialS3/start.end.R
- SupplementalMaterialS3/summary_IFD.RDS
