# Supplementary material for: Model sensitivity limits attribution of greenhouse gas emissions to polar bear demographic rates
Source: Sci Rep. 2025 Feb 10;15:4975. doi: 10.1038/s41598-025-89218-3 (PMC11811060; doi:10.1038/s41598-025-89218-3)
Supplement: Supplementary file 4 — Supplementary Material 4 [file 41598_2025_89218_MOESM4_ESM.zip › SupplementalMaterialS3/analysis_code.R]

################################################################################
######Calculating Sea Ice Summaries for Re-analysis of Amstrup & Bitz 2023######
################################################################################
library(sp)
library(terra)

#Set working directory where files from Supplemental Materials S3 are located
setwd("C:/...")

################################################################################
################################################################################

############################
#Sea Ice Concentration Data#
############################

#If wanting to rerun analysis from scratch, you will need to download all of the
#sea ice concentration rasters for the study period here: https://nsidc.org/data/nsidc-0051/versions/2
#If you choose to run this section, change if(0) to if(1)
#Otherwise, you can skip this section and look at the results from the code below
#with the 'raster.xy' object

raster.xy

if(0){
  ice.dir="C:/..."
  ice.files=list.files(ice.dir)
  ice.files=ice.files[-grep('.xml',ice.files)]
  ice.files.monthly=ice.files[nchar(ice.files)==40]
  ice.files=ice.files[nchar(ice.files)==42]

  #Determine which year, month, date each ice file is
  ice.files.year=as.numeric(substr(ice.files,27,30))
  ice.files.month=as.numeric(substr(ice.files,31,32))
  ice.files.day=as.numeric(substr(ice.files,33,34))
  ice.files.date=strptime(substr(ice.files,27,34),'%Y%m%d')

  #Restrict to only files between 1979-2022
  tmp.which=which(ice.files.year>1978 & ice.files.year<2023)
  ice.files=ice.files[tmp.which]
  ice.files.year=ice.files.year[tmp.which]
  ice.files.month=ice.files.month[tmp.which]
  ice.files.day=ice.files.day[tmp.which]
  ice.files.date=ice.files.date[tmp.which]
  rm(tmp.which)
  
  #Determine which raster points fall in each defined subpop boundary
  tmp.raster=rast(paste(ice.dir,ice.files[1],sep=''))
  raster.xy=terra::xyFromCell(tmp.raster,seq(1,ncell(tmp.raster),1))
  raster.xy=as.data.frame(raster.xy)
  
  #Exclude points on land
  raster.xy$val=extract(tmp.raster,raster.xy[,c('x','y')])[,2]
  raster.xy=raster.xy[!is.na(raster.xy$val),]
  rm(tmp.raster)
  
  #Extract pixel area for each pixel
  raster.xy$pix.area.m2=extract(pix.area,raster.xy[,c('x','y')])[,2]
  
  #Determine which raster points are inside the different definitions of subpop bdry
  raster.xy$in.cs.pbsg=extract(raster('C:/Users/rrwilson/OneDrive - DOI/Desktop/Current Research Projects/Amstrup_reanalysis/code/AM_reformat/AMBI_CS.tif'),raster.xy[,c('x','y')])  
  #raster.xy$in.cs.pbsg=point.in.polygon(raster.xy$x,raster.xy$y,geom(cs.pbsg)[,'x'],geom(cs.pbsg)[,'y'])  
  raster.xy$in.sbs.pbsg=extract(raster('C:/Users/rrwilson/OneDrive - DOI/Desktop/Current Research Projects/Amstrup_reanalysis/code/AM_reformat/AMBI_SBS.tif'),raster.xy[,c('x','y')])  
  #raster.xy$in.sbs.pbsg=point.in.polygon(raster.xy$x,raster.xy$y,geom(sbs.pbsg)[,'x'],geom(sbs.pbsg)[,'y'])  
  raster.xy$in.cs.rode=point.in.polygon(raster.xy$x,raster.xy$y,geom(cs.rode)[,'x'],geom(cs.rode)[,'y'])  
  raster.xy$in.sbs.rode=point.in.polygon(raster.xy$x,raster.xy$y,geom(sbs.rode)[,'x'],geom(sbs.rode)[,'y'])  
  
  #Exclude points that are not in any of the defined boundaries
  raster.xy=raster.xy[which(raster.xy$in.cs.pbsg==1 | raster.xy$in.sbs.pbsg==1 |
                              raster.xy$in.cs.rode==1 | raster.xy$in.sbs.rode==1),]
}

################################################################################
################################################################################

###########################
#Sea Ice Extent Derivation#
###########################
#If you want to run the analysis from scratch (assuming you downloaded the sea
#ice concentration data), change if(0) to if(1) below. 
#Otherwise, you can skip this section and look at the results from the code below
#with the 'concentration.results' object

concentration.results

if(0){
  #Create blank matrix to store extent data
  concentration.results=matrix(ncol=13,nrow=length(ice.files))
  colnames(concentration.results)=c('file.name','date','year','month','day',
                                    'AmBi_30conc_CS','AmBi_15conc_CS','AmBi_30conc_SB','AmBi_15conc_SB',
                                    'Rode_30conc_CS','Rode_15conc_CS','Rode_30conc_SB','Rode_15conc_SB')
  concentration.results=as.data.frame(concentration.results)
  
  area.cs.pbsg=extract(pix.area,raster.xy[raster.xy$in.cs.pbsg==1,c('x','y')])[,2]
  area.cs.rode=extract(pix.area,raster.xy[raster.xy$in.cs.rode==1,c('x','y')])[,2]
  area.sbs.pbsg=extract(pix.area,raster.xy[raster.xy$in.sbs.pbsg==1,c('x','y')])[,2]
  area.sbs.rode=extract(pix.area,raster.xy[raster.xy$in.sbs.rode==1,c('x','y')])[,2]
  
  #NSIDC Concentration data are missing from 3Dec1987 through 12Jan1988
  #So, leave these as NAs.
  #Therefore need to exclude these
  run.files=seq(1,length(ice.files),1)
  which.start=which(ice.files.date==strptime('1987-12-03','%Y-%m-%d'))
  which.end=which(ice.files.date==strptime('1988-01-12','%Y-%m-%d'))
  tmp.seq=seq(which.start,which.end,1)
  run.files=run.files[-tmp.seq]
  rm(which.start,which.end,tmp.seq)
  
  for(i in run.files){
    concentration.results[i,1]=ice.files[i]
    concentration.results[i,2]=as.character(ice.files.date[i])
    concentration.results[i,3]=ice.files.year[i]
    concentration.results[i,4]=ice.files.month[i]
    concentration.results[i,5]=ice.files.day[i]
    
    #CS-PBSG
    tmp.cs=raster.xy[raster.xy$in.cs.pbsg==1,]
    tmp.cs$val=0
    tmp.cs$val=extract(rast(paste(ice.dir,ice.files[i],sep='')),tmp.cs[,c('x','y')])[,2]
    
    tmp.sbs=raster.xy[raster.xy$in.sbs.pbsg==1,]
    tmp.sbs$val=0
    tmp.sbs$val=extract(rast(paste(ice.dir,ice.files[i],sep='')),tmp.sbs[,c('x','y')])[,2]
    
    #Extent based on 30% ice concentration threshold
    concentration.results$AmBi_30conc_CS[i]=sum(area.cs.pbsg[which(tmp.cs$val>=0.30)])*0.00001#scale the same as A&B
    concentration.results$AmBi_30conc_SB[i]=sum(area.sbs.pbsg[which(tmp.sbs$val>=0.30)])*0.00001#scale the same as A&B
  
    #Extent based on 15% ice concentration threshold
    concentration.results$AmBi_15conc_CS[i]=sum(area.cs.pbsg[which(tmp.cs$val>=0.15)])*0.00001#scale the same as A&B
    concentration.results$AmBi_15conc_SB[i]=sum(area.sbs.pbsg[which(tmp.sbs$val>=0.15)])*0.00001#scale the same as A&B
    
    #CS-Rode
    tmp.cs=raster.xy[raster.xy$in.cs.rode==1,]
    tmp.cs$val=0
    tmp.cs$val=extract(rast(paste(ice.dir,ice.files[i],sep='')),tmp.cs[,c('x','y')])[,2]
    
    #SBS-Rode (Rode is already restricted to the shelf)
    tmp.sbs=raster.xy[raster.xy$in.sbs.rode==1,]
    tmp.sbs$val=0
    tmp.sbs$val=extract(rast(paste(ice.dir,ice.files[i],sep='')),tmp.sbs[,c('x','y')])[,2]
    
    #Extent based on 30% ice concentration threshold
    concentration.results$Rode_30conc_CS[i]=sum(area.cs.rode[which(tmp.cs$val>=0.30)])*0.00001#scale the same as A&B
    concentration.results$Rode_30conc_SB[i]=sum(area.sbs.rode[which(tmp.sbs$val>=0.30)])*0.00001#scale the same as A&B
    
    #Extent based on 15% ice concentration threshold
    concentration.results$Rode_15conc_CS[i]=sum(area.cs.rode[which(tmp.cs$val>=0.15)])*0.00001#scale the same as A&B
    concentration.results$Rode_15conc_SB[i]=sum(area.sbs.rode[which(tmp.sbs$val>=0.15)])*0.00001#scale the same as A&B
  }
  
  #Reformat date and add JD
  concentration.results$jd=strptime(concentration.results$date,'%Y-%m-%d')$yd
  concentration.results$date=strptime(concentration.results$date,'%Y-%m-%d')
  
  ####################################################
  #Interpolate values from 3Jan1979 through 19Aug1987#
  ####################################################
  
  end=which(concentration.results$date=='1987-08-19')
  start=which(concentration.results$date=='1979-01-03')
  del=seq(start,end,2)
  
  #remove values from 1979-01-01
  concentration.results[1,6:13]=NA
  
  #Interpolate missing values
  for(i in del){
    concentration.results[i,6:13]=NA
    concentration.results[i,6:13]=apply(concentration.results[c(i-1,i+1),6:13],2,mean)
  }
}
#################################################################################################################################
#################################################################################################################################

#############################
#Calculate Reference Extents#
#############################
#If wanting to recreate results from scratch change if(0) to if(1)
#Otherwise, you can skip this section and look at the results from the code below
#with the 'ref.extent' object

ref.extent


if(0){
  #Per Amstrup and Bitz, calculate avg. march ice extent from 1979-1988
  #Use two different criteria: 15% conc and 30% conc
  mar.avg=data.frame(cs.pbsg.30=rep(NA,10),sbs.pbsg.30=rep(NA,10),
                     cs.pbsg.15=rep(NA,10),sbs.pbsg.15=rep(NA,10),
                     cs.rode.30=rep(NA,10),sbs.rode.30=rep(NA,10),
                     cs.rode.15=rep(NA,10),sbs.rode.15=rep(NA,10))
  
  mar.avg$cs.pbsg.30=mean(concentration.results[!is.na(concentration.results$year)&
                                                  concentration.results$year<1989 &
                                                  concentration.results$month==3,'AmBi_30conc_CS'])
  mar.avg$cs.pbsg.15=mean(concentration.results[!is.na(concentration.results$year)&
                                                  concentration.results$year<1989 &
                                                  concentration.results$month==3,'AmBi_15conc_CS'])
  mar.avg$sbs.pbsg.30=mean(concentration.results[!is.na(concentration.results$year)&
                                                   concentration.results$year<1989 &
                                                   concentration.results$month==3,'AmBi_30conc_SB'])
  mar.avg$sbs.pbsg.15=mean(concentration.results[!is.na(concentration.results$year)&
                                                   concentration.results$year<1989 &
                                                   concentration.results$month==3,'AmBi_15conc_SB'])
  mar.avg$cs.rode.30=mean(concentration.results[!is.na(concentration.results$year)&
                                                  concentration.results$year<1989 &
                                                  concentration.results$month==3,'Rode_30conc_CS'])
  mar.avg$cs.rode.15=mean(concentration.results[!is.na(concentration.results$year)&
                                                  concentration.results$year<1989 &
                                                  concentration.results$month==3,'Rode_15conc_CS'])
  mar.avg$sbs.rode.30=mean(concentration.results[!is.na(concentration.results$year)&
                                                   concentration.results$year<1989 &
                                                   concentration.results$month==3,'Rode_30conc_SB'])
  mar.avg$sbs.rode.15=mean(concentration.results[!is.na(concentration.results$year)&
                                                   concentration.results$year<1989 &
                                                   concentration.results$month==3,'Rode_15conc_SB'])
  
  ref.extent=data.frame(extent=c('AmBi_30conc_30ref','AmBi_15conc_30ref','AmBi_30conc_15ref','AmBi_15conc_15ref',
                                 'Rode_30conc_30ref','Rode_15conc_30ref','Rode_30conc_15ref','Rode_15conc_15ref'),
                        CS.max=NA,CS.min=NA,SB.max=NA,SB.min=NA)
  
  #AmBi_30conc_30ref
  ref.extent[1,2]=mean(mar.avg$cs.pbsg.30)
  ref.extent[1,4]=mean(mar.avg$sbs.pbsg.30)
  ref.extent[1,3]=mean(mar.avg$cs.pbsg.30)*0.3
  ref.extent[1,5]=mean(mar.avg$sbs.pbsg.30)*0.3
  
  #AmBi_30conc_15ref
  ref.extent[3,2]=mean(mar.avg$cs.pbsg.30)
  ref.extent[3,4]=mean(mar.avg$sbs.pbsg.30)
  ref.extent[3,3]=mean(mar.avg$cs.pbsg.30)*0.15
  ref.extent[3,5]=mean(mar.avg$sbs.pbsg.30)*0.15
  
  #AmBi_15conc_30ref
  ref.extent[2,2]=mean(mar.avg$cs.pbsg.15)
  ref.extent[2,4]=mean(mar.avg$sbs.pbsg.15)
  ref.extent[2,3]=mean(mar.avg$cs.pbsg.15)*0.3
  ref.extent[2,5]=mean(mar.avg$sbs.pbsg.15)*0.3
  
  #AmBi_15conc_15ref
  ref.extent[4,2]=mean(mar.avg$cs.pbsg.15)
  ref.extent[4,4]=mean(mar.avg$sbs.pbsg.15)
  ref.extent[4,3]=mean(mar.avg$cs.pbsg.15)*0.15
  ref.extent[4,5]=mean(mar.avg$sbs.pbsg.15)*0.15
  
  #Rode_30conc_30ref
  ref.extent[5,2]=mean(mar.avg$cs.rode.30)
  ref.extent[5,4]=mean(mar.avg$sbs.rode.30)
  ref.extent[5,3]=mean(mar.avg$cs.rode.30)*0.3
  ref.extent[5,5]=mean(mar.avg$sbs.rode.30)*0.3
  
  #Rode_30conc_15ref
  ref.extent[7,2]=mean(mar.avg$cs.rode.30)
  ref.extent[7,4]=mean(mar.avg$sbs.rode.30)
  ref.extent[7,3]=mean(mar.avg$cs.rode.30)*0.15
  ref.extent[7,5]=mean(mar.avg$sbs.rode.30)*0.15
  
  #Rode_15conc_30ref
  ref.extent[6,2]=mean(mar.avg$cs.rode.15)
  ref.extent[6,4]=mean(mar.avg$sbs.rode.15)
  ref.extent[6,3]=mean(mar.avg$cs.rode.15)*0.3
  ref.extent[6,5]=mean(mar.avg$sbs.rode.15)*0.3
  
  #Rode_15conc_15ref
  ref.extent[8,2]=mean(mar.avg$cs.rode.15)
  ref.extent[8,4]=mean(mar.avg$sbs.rode.15)
  ref.extent[8,3]=mean(mar.avg$cs.rode.15)*0.15
  ref.extent[8,5]=mean(mar.avg$sbs.rode.15)*0.15
}
############################################################################################################################
############################################################################################################################

########################################
#Calculate annual ice-free day duration#
########################################

#If wanting to recreate results from scratch change if(0) to if(1)
#Otherwise, you can skip this section and look at the results from the code below
#with the 'summary.IFD' object

summary.IFD

if(0){
  #Bring in function to calculate start and end dates of ice-free period
  source("start.end.R", encoding = 'UTF-8')
  
  #Summarize results related to the number of IFD
  years=seq(1979,2022,1)
  n.years=length(seq(1979,2022,1))
  summary.IFD=data.frame(year=seq(1979,2022,1),
                         AmBi_30conc_30ref.CS=NA,AmBi_15conc_30ref.CS=NA,
                         AmBi_30conc_15ref.CS=NA,AmBi_15conc_15ref.CS=NA,
                         AmBi_30conc_30ref.SB=NA,AmBi_15conc_30ref.SB=NA,
                         AmBi_30conc_15ref.SB=NA,AmBi_15conc_15ref.SB=NA,
                         Rode_30conc_30ref.CS=NA,Rode_15conc_30ref.CS=NA,
                         Rode_30conc_15ref.CS=NA,Rode_15conc_15ref.CS=NA,
                         Rode_30conc_30ref.SB=NA,Rode_15conc_30ref.SB=NA,
                         Rode_30conc_15ref.SB=NA,Rode_15conc_15ref.SB=NA)
  
  for(i in 1:n.years){
    summary.IFD$AmBi_30conc_30ref.CS[i]=start.end(year=years[i],conc.thresh='AmBi_30conc_CS',ref.extent.=ref.extent[1,'CS.min'],n.days=3)
    summary.IFD$AmBi_15conc_30ref.CS[i]=start.end(year=years[i],conc.thresh='AmBi_15conc_CS',ref.extent.=ref.extent[2,'CS.min'],n.days=3)
    summary.IFD$AmBi_30conc_15ref.CS[i]=start.end(year=years[i],conc.thresh='AmBi_30conc_CS',ref.extent.=ref.extent[3,'CS.min'],n.days=3)
    summary.IFD$AmBi_15conc_15ref.CS[i]=start.end(year=years[i],conc.thresh='AmBi_15conc_CS',ref.extent.=ref.extent[4,'CS.min'],n.days=3)
    
    summary.IFD$AmBi_30conc_30ref.SB[i]=start.end(year=years[i],conc.thresh='AmBi_30conc_SB',ref.extent.=ref.extent[1,'SB.min'],n.days=3)
    summary.IFD$AmBi_15conc_30ref.SB[i]=start.end(year=years[i],conc.thresh='AmBi_15conc_SB',ref.extent.=ref.extent[2,'SB.min'],n.days=3)
    summary.IFD$AmBi_30conc_15ref.SB[i]=start.end(year=years[i],conc.thresh='AmBi_30conc_SB',ref.extent.=ref.extent[3,'SB.min'],n.days=3)
    summary.IFD$AmBi_15conc_15ref.SB[i]=start.end(year=years[i],conc.thresh='AmBi_15conc_SB',ref.extent.=ref.extent[4,'SB.min'],n.days=3)
    
    summary.IFD$Rode_30conc_30ref.CS[i]=start.end(year=years[i],conc.thresh='Rode_30conc_CS',ref.extent.=ref.extent[5,'CS.min'],n.days=3)
    summary.IFD$Rode_15conc_30ref.CS[i]=start.end(year=years[i],conc.thresh='Rode_15conc_CS',ref.extent.=ref.extent[6,'CS.min'],n.days=3)
    summary.IFD$Rode_30conc_15ref.CS[i]=start.end(year=years[i],conc.thresh='Rode_30conc_CS',ref.extent.=ref.extent[7,'CS.min'],n.days=3)
    summary.IFD$Rode_15conc_15ref.CS[i]=start.end(year=years[i],conc.thresh='Rode_15conc_CS',ref.extent.=ref.extent[8,'CS.min'],n.days=3)
    
    summary.IFD$Rode_30conc_30ref.SB[i]=start.end(year=years[i],conc.thresh='Rode_30conc_SB',ref.extent.=ref.extent[5,'SB.min'],n.days=3)
    summary.IFD$Rode_15conc_30ref.SB[i]=start.end(year=years[i],conc.thresh='Rode_15conc_SB',ref.extent.=ref.extent[6,'SB.min'],n.days=3)
    summary.IFD$Rode_30conc_15ref.SB[i]=start.end(year=years[i],conc.thresh='Rode_30conc_SB',ref.extent.=ref.extent[7,'SB.min'],n.days=3)
    summary.IFD$Rode_15conc_15ref.SB[i]=start.end(year=years[i],conc.thresh='Rode_15conc_SB',ref.extent.=ref.extent[8,'SB.min'],n.days=3)
  }  
  
  #Cummulative GHG used in Amstrup and Bitz (2023)
  summary.IFD$cumm.carbon=c(32.93,65.64,98.03,130.14,162.87,196.92,231.48,266.41,
                            302.04,338.57,375.48,412.04,448.9,485.09,521.51,558.57,
                            596.32,634.94,675.56,714.53,753.83,793.56,833.11,873.71,
                            916.34,960.08,1004.36,1050.06,1096.18,1143.21,1190.08,
                            1238.62,1288.58,1339.13,1389.92,1441.22,1493.22,1544.33,
                            1595.91,1648.27,1701.12,1751.9,NA,NA)
}
##########################################################################################################################################################
##########################################################################################################################################################
#Calculate cumulative GHG emissions required to reach 10% recruitment failure.
#If wanting to recreate results from scratch change if(0) to if(1)
#Otherwise, you can skip this section and look at the results from the code below
#with the 'rec.failure' object

rec.failure

if(0){
  fd.sensitivity=data.frame(Boundary=c(rep('AmBi.CS',4),rep('Rode.CS',4),rep('AmBi.SB',4),rep('Rode.SB',4)),
                            thresh.conc=rep(c(30,30,15,15),4),thresh.ref=rep(c(30,15,30,15),4)) 
  fd.sensitivity$lm.inter=NA
  fd.sensitivity$lm.slope=NA
  
  #Simple linear model results
  fd.sensitivity[1,c('lm.inter','lm.slope')]=coef(lm(AmBi_30conc_30ref.CS~cumm.carbon,data=summary.IFD[1:42,]))
  fd.sensitivity[2,c('lm.inter','lm.slope')]=coef(lm(AmBi_30conc_15ref.CS~cumm.carbon,data=summary.IFD[1:42,]))
  fd.sensitivity[3,c('lm.inter','lm.slope')]=coef(lm(AmBi_15conc_30ref.CS~cumm.carbon,data=summary.IFD[1:42,]))
  fd.sensitivity[4,c('lm.inter','lm.slope')]=coef(lm(AmBi_15conc_15ref.CS~cumm.carbon,data=summary.IFD[1:42,]))
  
  fd.sensitivity[5,c('lm.inter','lm.slope')]=coef(lm(Rode_30conc_30ref.CS~cumm.carbon,data=summary.IFD[1:42,]))
  fd.sensitivity[6,c('lm.inter','lm.slope')]=coef(lm(Rode_30conc_15ref.CS~cumm.carbon,data=summary.IFD[1:42,]))
  fd.sensitivity[7,c('lm.inter','lm.slope')]=coef(lm(Rode_15conc_30ref.CS~cumm.carbon,data=summary.IFD[1:42,]))
  fd.sensitivity[8,c('lm.inter','lm.slope')]=coef(lm(Rode_15conc_15ref.CS~cumm.carbon,data=summary.IFD[1:42,]))
  
  fd.sensitivity[9,c('lm.inter','lm.slope')]=coef(lm(AmBi_30conc_30ref.SB~cumm.carbon,data=summary.IFD[1:42,]))
  fd.sensitivity[10,c('lm.inter','lm.slope')]=coef(lm(AmBi_30conc_15ref.SB~cumm.carbon,data=summary.IFD[1:42,]))
  fd.sensitivity[11,c('lm.inter','lm.slope')]=coef(lm(AmBi_15conc_30ref.SB~cumm.carbon,data=summary.IFD[1:42,]))
  fd.sensitivity[12,c('lm.inter','lm.slope')]=coef(lm(AmBi_15conc_15ref.SB~cumm.carbon,data=summary.IFD[1:42,]))
  
  fd.sensitivity[13,c('lm.inter','lm.slope')]=coef(lm(Rode_30conc_30ref.SB~cumm.carbon,data=summary.IFD[1:42,]))
  fd.sensitivity[14,c('lm.inter','lm.slope')]=coef(lm(Rode_30conc_15ref.SB~cumm.carbon,data=summary.IFD[1:42,]))
  fd.sensitivity[15,c('lm.inter','lm.slope')]=coef(lm(Rode_15conc_30ref.SB~cumm.carbon,data=summary.IFD[1:42,]))
  fd.sensitivity[16,c('lm.inter','lm.slope')]=coef(lm(Rode_15conc_15ref.SB~cumm.carbon,data=summary.IFD[1:42,]))
  
  
  #Bring in repro vs. FD data from Molnar
  molnar=read.csv('C:/Users/rrwilson/OneDrive - DOI/Desktop/Current Research Projects/Amstrup_reanalysis/code/Fig2e_FullLact_DataPoints.csv')
  molnar.coef=coef(lm(percent~Fast.duration..d.,data=molnar))###AIC=432.7
  molnar.logistic=coef(nls(percent~100/(1+exp(-r*(Fast.duration..d.-x0))),data=molnar,start=list(x0=150,r=0.1)))###AIC=331.4
  
  #Calculate when recruitment failure first reaches 10%
  source('neg.recruit.func.R')
  rec.failure=neg.recruit()
}
###################################################
