# Supplementary material for: Model sensitivity limits attribution of greenhouse gas emissions to polar bear demographic rates
Source: Sci Rep. 2025 Feb 10;15:4975. doi: 10.1038/s41598-025-89218-3 (PMC11811060; doi:10.1038/s41598-025-89218-3)
Supplement: Supplementary file 4 — Supplementary Material 4 [file 41598_2025_89218_MOESM4_ESM.zip › SupplementalMaterialS3/neg.recruit.func.R]

#A function to determine what GHG values reach 10% RF failure
#and what year they occur
#Function parameters:
#rec.percent: recruitment failure percent considered
#mod.output: output which contains data frame with coefficient estimates between
#             IFD and cumulative GHG
#mol.linear: coefficients for the linear model between RF and cumulative GHG
#mol.logistic: coefficients for the logistic model between RD and cumulative GHG

neg.recruit=function(rec.percent=10,mod.output=fd.sensitivity,
                     mol.linear=molnar.coef,
                     mol.logistic=molnar.logistic){
  ghg=seq(0,5000,1)
  
  mod.output$molnar.linear=NA
  mod.output$molnar.logistic=NA
  mod.output$linear.year=NA
  mod.output$logistic.year=NA
  
  #Develop linear prediction of cumm GHG through time. Clearly not linear
  #but can be used to compare between using logistic or linear relationship
  #between GHG and RF
  
  #cummulative GHG emissions from Amstrup and Bitz (2023)
  cumm.carbon=c(32.93,65.64,98.03,130.14,162.87,196.92,231.48,266.41,
                302.04,338.57,375.48,412.04,448.9,485.09,521.51,558.57,
                596.32,634.94,675.56,714.53,753.83,793.56,833.11,873.71,
                916.34,960.08,1004.36,1050.06,1096.18,1143.21,1190.08,
                1238.62,1288.58,1339.13,1389.92,1441.22,1493.22,1544.33,
                1595.91,1648.27,1701.12,1751.9)
  
  tmp=data.frame(year=seq(1979,2020),carbon=cumm.carbon)
  lm.coef=coef(lm(carbon~year,data=tmp))
  tmp2=data.frame(year=seq(2021,2060,1),carbon=(lm.coef[1]+lm.coef[2]*seq(2021,2060,1)))
  tmp=rbind(tmp,tmp2)
  
  
  for(i in 1:nrow(mod.output)){
    #Linear rel between FD v Rec && linear rel between GHG  v FD
    lm.pred=(mol.linear[1]+mol.linear[2]*(mod.output$lm.inter[i] + mod.output$lm.slope[i]*ghg))
    mod.output$molnar.linear[i]=ghg[which(lm.pred>rec.percent)[1]]
    tmp.which=min(which(tmp$carbon>mod.output$molnar.linear[i]))
    mod.output$linear.year[i]=tmp$year[tmp.which-1]
    
    #Logistic rel between FD v Rec && linear rel between GHG  v FD
    logistic.pred=100/(1+exp(-mol.logistic[2]*((mod.output$lm.inter[i] + mod.output$lm.slope[i]*ghg)-mol.logistic[1])))
    mod.output$molnar.logistic[i]=ghg[which(logistic.pred>rec.percent)[1]]
    tmp.which=min(which(tmp$carbon>mod.output$molnar.logistic[i]))
    mod.output$logistic.year[i]=tmp$year[tmp.which-1]
  }
  
  return(mod.output)
}
