# Supplementary material for: Model sensitivity limits attribution of greenhouse gas emissions to polar bear demographic rates
Source: Sci Rep. 2025 Feb 10;15:4975. doi: 10.1038/s41598-025-89218-3 (PMC11811060; doi:10.1038/s41598-025-89218-3)
Supplement: Supplementary file 4 — Supplementary Material 4 [file 41598_2025_89218_MOESM4_ESM.zip › SupplementalMaterialS3/readme.txt]

Files required to re-run our analysis, or to review the outputs of our results.

analysis_code.R: R code required to re-run analysis. If wanted to run analysis from scratch, you'll
		  first need to download sea ice concentration data from 1979 through 2020 from:
		  https://nsidc.org/data/nsidc-0051/versions/2

concentration_results.RDS: Derived daily sea ice extents for each scenario considered.
cs_pbsg.RDS: Chukchi Sea subpopulation boundary used by Amstrup and Bitz (2023).
cs_rode.RDS: Chukchi Sea subpopulation boundary used by Rode et al. (2022).
sbs_pbsg.RDS: Southern Beaufort Sea subpopulation boundary used by Amstrup and Bitz (2023).
sbs_rode.RDS: Southern Beaufort subpopulation boundary used by Rode et al. (2022).
raster_xy.RDS: Pixel centroid coordinates (x, y; NSIDC NPStereographic projection) for sea ice raster. 
		Includes whether pixel occurs in each subpopulation boundary, and the area represented by the pixel.
rec_failure.RDS: Output from neg.recruit.func. Provides calculated cumulative GHG emissions required to reach 10% RF
		  and the year this likely occurs.
ref_extent.RDS: Output of calculated reference extents for calculating ice-free-days.
summary_IFD.RDS: Output of calculated ice-free-days under the different scenarios between 1979 and 2020.

neg.recruit.func.R: A function for calculating when 10% RF is reached for each scenario and the predicted year 
			when that is expected to occur.
start.end.R: A function for calculating the start and end of the ice-free season annually.

pix.area: Raster with pixel values based on area represented by each pixel
