# Supplementary material for: Model sensitivity limits attribution of greenhouse gas emissions to polar bear demographic rates
Source: Sci Rep. 2025 Feb 10;15:4975. doi: 10.1038/s41598-025-89218-3 (PMC11811060; doi:10.1038/s41598-025-89218-3)
Supplement: Supplementary file 4 — Supplementary Material 4 [file 41598_2025_89218_MOESM4_ESM.zip › SupplementalMaterialS3/start.end.R]

start.end=function(results=concentration.results,year=1979,conc.thresh='AmBi_30conc_CS',ref.extent.=ref.extent[1,'CS.min'],n.days){
  
  tmp.col=which(colnames(results)==conc.thresh)
  tmp=results[results$year==year,tmp.col]<ref.extent.
  tmp=tmp[!is.na(tmp)]
  
  #Determine start date: first day with n.days consecutive days below threshold
  if(sum(tmp)==0) n.ifd=0
  if(sum(tmp)>0){
    count=0
    count2=0
    while(count==0 & count2<length(tmp)){
      count2=count2+1
      if(tmp[count2]==1 & sum(tmp[count2:(count2+(n.days-1))])==n.days){
        start=count2
        count=count+1
      }
    }
    
    if(count==0) n.ifd=0
    
    #Determine end date: first day with n.days consecutive days above threshold
    count3=ifelse(count==0,1,0)
    count4=start
    while(count3==0){
      count4=count4+1
      if(sum(tmp[count4:(count4+(n.days-1))])==0){
        count3=count3+1
        last=count4-1
      }
    }
    
    
    n.ifd=ifelse(count==0,n.ifd,length(seq(start,last,1)))
  }
  return(n.ifd)
}
